# Supplementary material for: A Combined Bioassay and Nanofractionation Approach to Investigate the Anticoagulant Toxins of Mamba and Cobra Venoms and Their Inhibition by Varespladib
Source: Toxins (Basel). 2022 Oct 27;14(11):736. doi: 10.3390/toxins14110736 (PMC9695013; doi:10.3390/toxins14110736)
Supplement: Supplementary file 1 [file toxins-14-00736-s001.zip]

Archive with 1 entries (1 files):
- toxins-1946944-supplementary.pdf
